# Supplementary material for: Spontaneous generation of a novel foetal human retinal pigment epithelium (RPE) cell line available for investigation on phagocytosis and morphogenesis
Source: Cell Prolif. 2017 Sep 18;50(6):e12386. doi: 10.1111/cpr.12386 (PMC6529143; doi:10.1111/cpr.12386)
Supplement: Supplementary file 5 [file CPR-50-na-s005.xlsx]

## Sheet: 工作表1
Table S1. Primers for RT-PCR and quantitative PCR
Gene	Sequence	Product length	Annealing	Optimal cycle
	（5’ to 3’）		temperature
ZO-1	F-TGGTGTCCTACCTAATTCAACTC	134bp	60℃	40
	R-CGCCAGCTACAAATATTCCAAC
RPE65	F-CGTATGGACTTGGCTTGAATC	129bp	60℃	40
	R-CTGGGTGAGAAACAAAGATGG
TYR	F- AGCACCCCACAAATCCTAACTTAC	92bp	60℃	40
	R- ATGGCTGTTGTACTCCTCCAATC
TYRP1	F- CTCAATGGCGAGTGGTCTGT	164bp	60℃	40
	R- TCCAAGCACTGAGCGACATC
DCT	F-CGACTCTGATTAGTCGGAACTCA	75bp	60℃	40
	R-GGTGGTTGTAGTCATCCAAGC
RLBP1	F-GCTGCTGGAGAATGAGGAAACT	149bp	60℃	40
	R-TGAACCGGGCTGGGAAGGAAT
SERPINF1	F-TTATGAAGGCGAAGTCACCAAGTC	141bp	60℃	40
	R-CATCCTCGTTCCACTCAAAGCCA
MERTK	F-CAATGACAAAGGGCTGACCG	99bp	60℃	40
	R-TGTGCAGTGCTGTTACGGATG
BEST1	F-TTGGAGGTCGAATCCGGGA	63bp	60℃	40
	R-GCAAGGTGTTCATCTCGTTCA
MITF	F- CGGCATTTGTTGCTCAGAATAC	79bp	60℃	40
	R- GACCCGTGGATGGAATAAGG
OTX2	F-ACCTTGAACTCCACCTCTGC	173bp	60℃	40
	R-GCTTCTCTTCTCTGACTCTCTTT
PAX6	F-TCTTTGCTTGGGAAATCCGAGA	167bp	60℃	40
	R-CTGCCCGTTCAACATCCTTAG
OCLN	F-GTCCAATATTTTGTGGGACAAGG	99bp	60℃	40
	R-GGCACGTCCTGTGTGCCT
CLDN19	R-AAGCAGTCTTCCTACGCAG	225bp	60℃	40
	F-CGTACACTTCATGCCAACTAC
RBP1	F-GTCGACTTCACTGGGTACTGG	93bp	60℃	40
	R-GATTTTGCGCAAGGCCACA
CDH2	F-GGTGGAGGAGAAGAAGACCAG	72bp	60℃	40
	R-GGCATCAGGCTCCACAGT
PMEL	TTCCGTCACCCTGGACATTG	84bp	60℃	40
	TCAAATGCATCCCCCTCACC
OCA2	GTGTGCAGGGATTGCAGAAC	101bp	60℃	40
	ACATCCCAACAGTGCAGGAC
GAPDH	F-GTCAAGGCTGAGAACGGGAA	89bp	60℃	40
	R-TCGCCCCACTTGATTTTGGA
