# Supplementary material for: Spontaneous generation of a novel foetal human retinal pigment epithelium (RPE) cell line available for investigation on phagocytosis and morphogenesis
Source: Cell Prolif. 2017 Sep 18;50(6):e12386. doi: 10.1111/cpr.12386 (PMC6529143; doi:10.1111/cpr.12386)
Supplement: Supplementary file 6 [file CPR-50-na-s006.xlsx]

## Sheet: 工作表1
Table S2. Antibodies for Immunofluorescence and Western blot
Antibody	Source	Catalog No.	Host	Dilution
ZO-1	Invitrogen	61-7300	Rabbit	1:100 (IF)
OTX2	R & D Systems	AF1979	Goat	1:40 (IF)
PAX6	DSHB	/	Mouse	1:100 (IF)
MITF	Thermo Fisher	MS-772 - PABX	Mouse	1:50 (IF)
F-actin	Sigma	P1951	/	5ug/ml (IF)
Avidin-FITC	Sigma	A2050	/	1:500 (IF)
RLBP1	Thermo Pierce	MA1-813	Mouse	1:1000(WB)
RPE65	Novus	NB100-355	Mouse	1:5000(WB)
MERTK	Abcam	ab52968	Rabbit	1：500(WB)
FAK	Cell signalling	3285	Rabbit	1:1000(WB)
ITGAV	Cell signalling	4711	Rabbit	1:1000(WB)
ITGB5	Cell signalling	3629	Rabbit	1:1000(WB)
BESTI	Novus	NB300-164	Mouse	1:1000(WB)
Actin Beta	Proteintech	60008-1-Ig	Mouse	1:5000(WB)
OPSIN	Sigma	O4886	Mouse	1:1000 (IF)
DAPI	Roche	10236276001	/	1:1000 (IF)
HRP- anti-mouse IgG	Jackson	115-035-003	Goat	1:10000(WB)
HRP- anti-rabbit IgG	Jackson	111-035-003	Goat	1:10000(WB)
anti-Rabbit, Alexa Fluor® 594	Invitrogen	A-21207	Donkey	1:1000 (IF)
anti-Goat, Alexa Fluor® 488	Invitrogen	A-11055	Donkey	1:1000 (IF)
anti-Mouse, Alexa Fluor® 647	Invitrogen	A-31571	Donkey	1:1000 (IF)
anti-Mouse, Alexa Fluor® 488	Invitrogen	A-21202	Donkey	1:1000 (IF)
