# Supplementary material for: Spontaneous generation of a novel foetal human retinal pigment epithelium (RPE) cell line available for investigation on phagocytosis and morphogenesis
Source: Cell Prolif. 2017 Sep 18;50(6):e12386. doi: 10.1111/cpr.12386 (PMC6529143; doi:10.1111/cpr.12386)
Supplement: Supplementary file 7 [file CPR-50-na-s007.xlsx]

## Sheet: 1
Table S3. Fifteen differentially expressed signature genes in fhRPE-13A compared to ARPE-19
Official gene symbol	Gene Name
PCP4	Purkinje cell protein 4(PCP4)	up
HPD	4-hydroxyphenylpyruvate dioxygenase(HPD)	up
PLD5	phospholipase D family member 5(PLD5)	up
PTPRG	protein tyrosine phosphatase, receptor type G(PTPRG)	up
RDH10	retinol dehydrogenase 10 (all-trans)(RDH10)	up
SERPINF1	serpin family F member 1(SERPINF1)	up
OR51E2	olfactory receptor family 51 subfamily E member 2(OR51E2)	up
TRPM3	transient receptor potential cation channel subfamily M member 3(TRPM3)	up
CA14	carbonic anhydrase 14(CA14)	down
CSPG5	chondroitin sulfate proteoglycan 5(CSPG5)	down
DUSP4	dual specificity phosphatase 4(DUSP4)	down
EFR3B	EFR3 homolog B(EFR3B)	down
GLDC	glycine decarboxylase(GLDC)	down
MFAP3L	microfibrillar associated protein 3 like(MFAP3L)	down
SPOCK1	SPARC/osteonectin, cwcv and kazal like domains proteoglycan 1(SPOCK1)	down

## Sheet: 2
Table S3. Twenty-five differentially expressed signature genes in fhRPE-13B compared to ARPE-19
Official gene symbol	Gene Name
ADORA2B	Adenosine A2b Receptor	down
CA14	carbonic anhydrase 14(CA14)	down
CNKSR3	CNKSR family member 3(CNKSR3)	down
CSPG5	chondroitin sulfate proteoglycan 5(CSPG5)	down
DUSP4	dual specificity phosphatase 4(DUSP4)	down
GLDC	glycine decarboxylase(GLDC)	down
MYRIP	myosin VIIA and Rab interacting protein(MYRIP)	down
PLAG1	PLAG1 zinc finger(PLAG1)	down
RRAGD	Ras related GTP binding D(RRAGD)	down
SLC13A3	solute carrier family 13 member 3(SLC13A3)	down
SLC2A12	solute carrier family 2 member 12(SLC2A12)	down
SLC6A15	solute carrier family 6 member 15(SLC6A15)	down
SPOCK1	SPARC/osteonectin, cwcv and kazal like domains proteoglycan 1(SPOCK1)	down
STRA6	stimulated by retinoic acid 6(STRA6)	down
MFAP3L	microfibrillar associated protein 3 like(MFAP3L)	up
NAV3	neuron navigator 3(NAV3)	up
OR51E2	olfactory receptor family 51 subfamily E member 2(OR51E2)	up
PAK1IP1	PAK1 interacting protein 1(PAK1IP1)	up
PLD5	phospholipase D family member 5(PLD5)	up
PRDM16	PR/SET domain 16(PRDM16)	up
RDH10	retinol dehydrogenase 10 (all-trans)(RDH10)	up
SGK1	serum/glucocorticoid regulated kinase 1(SGK1)	up
SLCO1A2	solute carrier organic anion transporter family member 1A2(SLCO1A2)	up
SMAD6	SMAD family member 6(SMAD6)	up
SPAST	spastin(SPAST)	up
