# Supplementary material for: Spontaneous generation of a novel foetal human retinal pigment epithelium (RPE) cell line available for investigation on phagocytosis and morphogenesis
Source: Cell Prolif. 2017 Sep 18;50(6):e12386. doi: 10.1111/cpr.12386 (PMC6529143; doi:10.1111/cpr.12386)
Supplement: Supplementary file 8 [file CPR-50-na-s008.xlsx]

## Sheet: list of function genes 
Table S4. Eighty-one function genes that were expressed in RPE cells
Official Gene Symbol	Gene Name	Function	References
CLDN10	claudin 10	barrier establishment	Maminishkis et al., 2006;Adijanto et al., 2012
CLDN12	claudin 12	barrier establishment	Peng et al., 2011
CLDN19	claudin 19	barrier establishment	Maminishkis et al., 2006; Peng et al., 2011;Adijanto et al., 2012
F11R	F11 receptor	barrier establishment	Luo et al.,2006
JAM3	junctional adhesion molecule 3	barrier establishment	Economopoulou, et al., 2009
OCLN	occludin	barrier establishment	Konari et al., 1995;Maminishkis et al., 2006;Adijanto et al., 2012
TJP1	tight junction protein 1	barrier establishment	Maminishkis et al., 2006
ANXA2	annexin A2	phagocytosis	Law et al., 2009
CD36	CD36 molecule	phagocytosis	Ryeom et al.,1996;Sun et al.,2006;Westenskow et al.,2012
CD81	CD81 molecule	phagocytosis	Chang et al., 2007
CTSD	cathepsin D	phagocytosis	Rakoczy et al.,1997
CTSS	cathepsin S	phagocytosis	Rakoczy et al.,1998
GAS6	growth arrest specific 6	phagocytosis	Hall et al., 2001
ITGAV	integrin subunit alpha V	phagocytosis	Nandrot et al., 2004;Westenskow et al.,2012
ITGB5	integrin subunit beta 5	phagocytosis	Nandrot et al., 2004;Westenskow et al.,2012
MERTK	MER proto-oncogene, tyrosine kinase	phagocytosis	Feng et al., 2002 ;Westenskow et al.,2012
MFGE8	milk fat globule-EGF factor 8 protein	phagocytosis	Nandrot et al., 2007
MREG	melanoregulin	phagocytosis	Damek-Poprawa et al., 2009
MYH10	myosin heavy chain 10	phagocytosis	Strick et al., 2009
MYH9	myosin heavy chain 9	phagocytosis	Strick et al., 2009
PROS1	protein S (alpha)	phagocytosis	Hall et al., 2005
PTK2	protein tyrosine kinase 2	phagocytosis	Finnemann et al., 2003
RAC1	ras-related C3 botulinum toxin substrate 1 (rho family, small GTP binding protein Rac1)	phagocytosis	Mao et al., 2012
ADAM10	ADAM metallopeptidase domain 10	pigmentation	Kummer et al., 2009
ADAM17	ADAM metallopeptidase domain 17	pigmentation	Kawaguchi et al., 2015
AP3B1	adaptor related protein complex 3 beta 1 subunit	pigmentation	Feng et al.,1999;Theos et al.,2005
AP3D1	adaptor related protein complex 3 delta 1 subunit	pigmentation	Ooi et al.,1997;Montoliu et al.,2017
APOE	apolipoprotein E	pigmentation	Van et al., 2015
BACE2	beta-site APP-cleaving enzyme 2	pigmentation	Rochin et al., 2013
BLOC1S6	biogenesis of lysosomal organelles complex 1 subunit 6	pigmentation	Setty et al., 2007
CD63	CD63 molecule	pigmentation	Van et al., 2011
DCT	dopachrome tautomerase	pigmentation	Kushimoto et al., 2001;Strunnikova et al., 2010
GPR143	G protein-coupled receptor 143	pigmentation	Palmisano et al., 2008
HPS3	HPS3, biogenesis of lysosomal organelles complex 2 subunit 1	pigmentation	Di Pietro et al., 2004
JUN	Jun proto-oncogene, AP-1 transcription factor subunit	pigmentation	Theos et al.,2005
MITF	melanogenesis associated transcription factor	pigmentation	Hemesath et al., 1994；Du et al., 2003
MLANA	melan-A	pigmentation	De Mazie`re et al., 2002; Hoashi et al., 2005
MYO7A	myosin VIIA	pigmentation	Liu et al., 1998;Gibbs et al., 2004
OCA2	OCA2 melanosomal transmembrane protein	pigmentation	Rinchik et al., 1993;Sitaram et al., 2009
PMEL	premelanosome protein	pigmentation	Berson et al., 2001; Burgoyne et al.,2015
RAB27A	RAB27A, member RAS oncogene family	pigmentation	Hume AN et al., 2001；Futter CE et al., 2004
SLC24A5	solute carrier family 24 member 5	pigmentation	Lamason et al., 2005
SLC45A2	solute carrier family 45 member 2	pigmentation	Fernandez et al., 2008
TYR	tyrosinase	pigmentation	Rachel et al., 2002
TYRP1	tyrosinase related protein 1	pigmentation	Boissy et al., 1996
LRAT	lecithin retinol acyltransferase (phosphatidylcholine--retinol O-acyltransferase)	Retinoid Cycle	Ruiz et al., 1999; Jin et al., 2007;Hu et al., 2014
RBP1	retinol binding protein 1	Retinoid Cycle	Folli et al., 2001
RDH10	retinol dehydrogenase 10 (all-trans)	Retinoid Cycle	Wu et al.,2002
RDH11	retinol dehydrogenase 11 (all-trans/9-cis/11-cis)	Retinoid Cycle	Haeseleer et al.,2002
RDH5	retinol dehydrogenase 5	Retinoid Cycle	Simon et al., 1999
RLBP1	retinaldehyde binding protein 1	Retinoid Cycle	Maw et al.,1997;Hu et al., 2014;Maminishkis et al., 2006
RPE65	RPE65, retinoid isomerohydrolase	Retinoid Cycle	Moiseyev et al., 2005; Hu et al., 2014;Maminishkis et al., 2006;
STRA6	stimulated by retinoic acid 6	Retinoid Cycle	Kawaguchi et al., 2007
SERPINF1;	serpin family F member 1	secretion	Tombran-Tink et al.,1995;Barnstable et al.,2004
VEGFA	vascular endothelial growth factor A	secretion	Adamis et al., 1993;Kurihara et al.,2012
AQP1	aquaporin 1 (Colton blood group)	transepithelial transport	Stamer et al., 2003
AQP11	aquaporin 11	transepithelial transport	Tran et al., 2013
ATP1A1	ATPase Na+/K+ transporting subunit alpha 1	transepithelial transport	Ruiz et al., 1995；Maminishkis et al., 2006
ATP1B1	ATPase Na+/K+ transporting subunit beta 1	transepithelial transport	Ruiz et al., 1995；
ATP1B2	ATPase Na+/K+ transporting subunit beta 2	transepithelial transport	Ruiz et al., 1996；
ATP1B3	ATPase Na+/K+ transporting subunit beta 3	transepithelial transport	Lobato-Álvarez et al., 2016
BEST1	bestrophin 1	transepithelial transport	Marmorstein et al., 2000; Bakall et al.,2003;Maminishkis et al., 2006
CLCN2	chloride voltage-gated channel 2	transepithelial transport	Wills et al.,2000; Weng et al.,2002
CLCN3	chloride voltage-gated channel 3	transepithelial transport	Wills et al.,2000; Weng et al.,2002
CLCN5	chloride voltage-gated channel 5	transepithelial transport	Wills et al.,2000; Weng et al.,2002
CLCN7	chloride voltage-gated channel 7	transepithelial transport	Kornak et al.,2001
CLIC4	chloride intracellular channel 4	transepithelial transport	Chuang et al.,2010;
KCNJ13	potassium voltage-gated channel subfamily J member 13	transepithelial transport	Yang et al., 2008
KCNQ5	potassium voltage-gated channel subfamily Q member 5	transepithelial transport	Zhang et al.,2011
SLC12A2	solute carrier family 12 member 2	transepithelial transport	Hughes et al.,1989;Adijanto et al., 2009
SLC16A1	solute carrier family 16 member 1	transepithelial transport	Philp et al.,1998;Philp et al., 2003;Adijanto et al., 2012
SLC16A8	solute carrier family 16 member 8	transepithelial transport	Philp et al.,1998;Philp et al., 2003;Adijanto et al., 2012
SLC2A1	solute carrier family 2 member 1	transepithelial transport	Sugasawa et al.,1994
SLC4A4	solute carrier family 4 member 4	transepithelial transport	Bok et al.,2001; Adijanto et al.,2009;Parker et al.,2013
SLC4A5	solute carrier family 4 member 5	transepithelial transport	Kao et al.,2011; Parker et al.,2013
TRPC1	transient receptor potential cation channel subfamily C member 1	transepithelial transport	Wimmers et al.,2007
TRPC4	transient receptor potential cation channel subfamily C member 4	transepithelial transport	Wimmers et al.,2007; Zhao et al., 2015
TRPM1	transient receptor potential cation channel subfamily M member 1	transepithelial transport	Zhao et al., 2015
TRPM3	transient receptor potential cation channel subfamily M member 3	transepithelial transport	Zhao et al., 2015
TRPM7	transient receptor potential cation channel subfamily M member 7	transepithelial transport	Zhao et al., 2015
TRPV4	Transient Receptor Potential Cation Channel Subfamily V Member 4	transepithelial transport	Zhao et al., 2015
