# Supplementary material for: Spontaneous generation of a novel foetal human retinal pigment epithelium (RPE) cell line available for investigation on phagocytosis and morphogenesis
Source: Cell Prolif. 2017 Sep 18;50(6):e12386. doi: 10.1111/cpr.12386 (PMC6529143; doi:10.1111/cpr.12386)
Supplement: Supplementary file 9 [file CPR-50-na-s009.xlsx]

## Sheet: 工作表2
Table S5. Sixty overlapped different expressed genes
Official Gene Symbol	Gene Name
AMTN	amelotin(AMTN)	up
IGFBP3	insulin like growth factor binding protein 3(IGFBP3)	up
MFAP5	microfibrillar associated protein 5(MFAP5)	up
NPPB	natriuretic peptide B(NPPB)	up
TAGLN	transgelin(TAGLN)	up
TGM1	transglutaminase 1(TGM1)	up
UPK3B	uroplakin 3B(UPK3B)	up
ACE	angiotensin I converting enzyme(ACE)	down
ADAM11	ADAM metallopeptidase domain 11(ADAM11)	down
AK5	adenylate kinase 5(AK5)	down
ALDH1A1	aldehyde dehydrogenase 1 family member A1(ALDH1A1)	down
AMT	aminomethyltransferase(AMT)	down
ATP8A1	ATPase phospholipid transporting 8A1(ATP8A1)	down
CA2	carbonic anhydrase 2(CA2)	down
CD109	CD109 molecule(CD109)	down
COLEC12	collectin subfamily member 12(COLEC12)	down
COLGALT2	collagen beta(1-O)galactosyltransferase 2(COLGALT2)	down
CPNE5	copine 5(CPNE5)	down
CYS1	cystin 1(CYS1)	down
FAM84A	family with sequence similarity 84 member A(FAM84A)	down
GLI2	GLI family zinc finger 2(GLI2)	down
GRAMD1C	GRAM domain containing 1C(GRAMD1C)	down
GXYLT2	glucoside xylosyltransferase 2(GXYLT2)	down
HLF	HLF, PAR bZIP transcription factor(HLF)	down
HSPA1L	heat shock protein family A (Hsp70) member 1 like(HSPA1L)	down
KIF21B	kinesin family member 21B(KIF21B)	down
LENG8-AS1	LENG8 antisense RNA 1(LENG8-AS1)	down
LINC00969	long intergenic non-protein coding RNA 969(LINC00969)	down
LOC154761	family with sequence similarity 115, member C pseudogene(LOC154761)	down
LOC284950	uncharacterized LOC284950(LOC284950)	down
MAPT	microtubule associated protein tau(MAPT)	down
MERTK	MER proto-oncogene, tyrosine kinase(MERTK)	down
METTL7B	methyltransferase like 7B(METTL7B)	down
MGAT5B	mannosyl (alpha-1,6-)-glycoprotein beta-1,6-N-acetyl-glucosaminyltransferase, isozyme B(MGAT5B)	down
MTSS1	MTSS1, I-BAR domain containing(MTSS1)	down
MYO15A	myosin XVA(MYO15A)	down
NID2	nidogen 2(NID2)	down
NRP2	neuropilin 2(NRP2)	down
NTNG1	netrin G1(NTNG1)	down
PDE2A	phosphodiesterase 2A(PDE2A)	down
PIANP	PILR alpha associated neural protein(PIANP)	down
PIP5KL1	phosphatidylinositol-4-phosphate 5-kinase like 1(PIP5KL1)	down
PPFIBP2	PPFIA binding protein 2(PPFIBP2)	down
PYGM	phosphorylase, glycogen, muscle(PYGM)	down
RAB3IL1	RAB3A interacting protein like 1(RAB3IL1)	down
RAB6B	RAB6B, member RAS oncogene family(RAB6B)	down
ROR2	receptor tyrosine kinase like orphan receptor 2(ROR2)	down
RORC	RAR related orphan receptor C(RORC)	down
RPH3AL	rabphilin 3A-like (without C2 domains)(RPH3AL)	down
RPSAP58	ribosomal protein SA pseudogene 58(RPSAP58)	down
SERPINE2	serpin family E member 2(SERPINE2)	down
SFRP1	secreted frizzled related protein 1(SFRP1)	down
SLC2A12	solute carrier family 2 member 12(SLC2A12)	down
SLC45A2	solute carrier family 45 member 2(SLC45A2)	down
SPTBN4	spectrin beta, non-erythrocytic 4(SPTBN4)	down
SRGAP3	SLIT-ROBO Rho GTPase activating protein 3(SRGAP3)	down
SYNGR1	synaptogyrin 1(SYNGR1)	down
SYT7	synaptotagmin 7(SYT7)	down
TMEM178A	transmembrane protein 178A(TMEM178A)	down
TMEM86A	transmembrane protein 86A(TMEM86A)	down
