# Supplementary material for: Spontaneous generation of a novel foetal human retinal pigment epithelium (RPE) cell line available for investigation on phagocytosis and morphogenesis
Source: Cell Prolif. 2017 Sep 18;50(6):e12386. doi: 10.1111/cpr.12386 (PMC6529143; doi:10.1111/cpr.12386)
Supplement: Supplementary file 10 [file CPR-50-na-s010.xlsx]

## Sheet: 工作表2
Table S6. Eighteen genes associated to morphogenesis
Official Gene Symbol	Gene Name
AMTN	amelotin(AMTN)	up
IGFBP3	insulin like growth factor binding protein 3(IGFBP3)	up
TAGLN	transgelin(TAGLN)	up
TGM1	transglutaminase 1(TGM1)	up
CA2	carbonic anhydrase 2(CA2)	down
CD109	CD109 molecule(CD109)	down
CPNE5	copine 5(CPNE5)	down
GLI2	GLI family zinc finger 2(GLI2)	down
MAPT	microtubule associated protein tau(MAPT)	down
MERTK	MER proto-oncogene, tyrosine kinase(MERTK)	down
MTSS1	MTSS1, I-BAR domain containing(MTSS1)	down
NRP2	neuropilin 2(NRP2)	down
NTNG1	netrin G1(NTNG1)	down
PDE2A	phosphodiesterase 2A(PDE2A)	down
ROR2	receptor tyrosine kinase like orphan receptor 2(ROR2)	down
SERPINE2	serpin family E member 2(SERPINE2)	down
SFRP1	secreted frizzled related protein 1(SFRP1)	down
SPTBN4	spectrin beta, non-erythrocytic 4(SPTBN4)	down
